# Supplementary material for: Obstructive sleep apnea and hypopnea syndrome in patients admitted in a tertiary hospital in Cameroon: Prevalence and associated factors
Source: PLoS One. 2020 Jan 16;15(1):e0227778. doi: 10.1371/journal.pone.0227778 (PMC6964861; doi:10.1371/journal.pone.0227778)
Supplement: S2 Data — (XLSX) [file pone.0227778.s002.xlsx]

## Sheet: Database_OSAHS_Recorded_Cameroo
SITE	SERVICE	NUMEROFI	AGE	Age_50	SEXE	NIVEDUCA	PROFESSI	HPOST	CATPROFE	PRCISPRO	RGION	ETHNIE	STATMATR	DIABTE	TYPEDIAB	DUREDT	AUCUN	RGIME	ADO	INSULINE	EXERCICE	AUTRETTT	EQUILGLY	HTA	DUREHTA	PAINITI	AUCUN1	RGIME1	EXERCIC1	DIURTIQU	BETABLOQ	INHCALCI	IEC	ARA2	ANTIALDO	CENTRAL	ASSOTTTH	INSUFFCA	DUREIC	CHTA	CVALV	CISCH	CMDILAT	CPC	AUTRESCA	TYPEIC	AUCUN2	RGIME2	EXERCIC2
1	2	250	54	2	2	2	MENAGERE	1	5		8	2	2	1	2	0	2	2	2	1	2		2	2	#NULL!	#NULL!	#NULL!	#NULL!	#NULL!	#NULL!	#NULL!	#NULL!	#NULL!	#NULL!	#NULL!	#NULL!		2	#NULL!	#NULL!	#NULL!	#NULL!	#NULL!	#NULL!		#NULL!	#NULL!	#NULL!	#NULL!
1	2	148	56	2	1	2	MACON	3	2		8	2	2	1	2	1	2	2	2	1	2		2	2	#NULL!	#NULL!	#NULL!	#NULL!	#NULL!	#NULL!	#NULL!	#NULL!	#NULL!	#NULL!	#NULL!	#NULL!		2	#NULL!	#NULL!	#NULL!	#NULL!	#NULL!	#NULL!		#NULL!	#NULL!	#NULL!	#NULL!
1	3	44	55	2	1	2	COMMERCANT	1	5		8	2	2	2	#NULL!	#NULL!	#NULL!	#NULL!	#NULL!	#NULL!	#NULL!		#NULL!	1	12	4	2	2	2	2	2	1	1	2	2	2	PERINDOPRIL+INDAPAMIDE	2	#NULL!	#NULL!	#NULL!	#NULL!	#NULL!	#NULL!		#NULL!	#NULL!	#NULL!	#NULL!
1	1	175	47	1	1	3	COMMERCANT	1	5		2	1	2	2	#NULL!	#NULL!	#NULL!	#NULL!	#NULL!	#NULL!	#NULL!		#NULL!	1	6	4	2	2	2	1	1	2	1	2	2	2	RAMIPRIL + HCT	2	#NULL!	#NULL!	#NULL!	#NULL!	#NULL!	#NULL!		#NULL!	#NULL!	#NULL!	#NULL!
1	3	147	56	2	1	2	PLANTEUR	1	4		2	1	2	2	#NULL!	#NULL!	#NULL!	#NULL!	#NULL!	#NULL!	#NULL!		#NULL!	2	#NULL!	#NULL!	#NULL!	#NULL!	#NULL!	#NULL!	#NULL!	#NULL!	#NULL!	#NULL!	#NULL!	#NULL!		2	#NULL!	#NULL!	#NULL!	#NULL!	#NULL!	#NULL!		#NULL!	#NULL!	#NULL!	#NULL!
1	1	167	78	2	2	1	MENAGERE	1	5		2	1	2	2	#NULL!	#NULL!	#NULL!	#NULL!	#NULL!	#NULL!	#NULL!		#NULL!	1	6	4	2	2	2	2	2	1	2	2	2	2		2	#NULL!	#NULL!	#NULL!	#NULL!	#NULL!	#NULL!		#NULL!	#NULL!	#NULL!	#NULL!
1	1	268	77	2	1	2	CULTIVATEUR	1	7		2	1	2	1	2	0	1	2	2	2	2		2	1	3	4	2	2	2	2	2	1	1	2	2	2		2	#NULL!	#NULL!	#NULL!	#NULL!	#NULL!	#NULL!		#NULL!	#NULL!	#NULL!	#NULL!
1	1	132	67	2	1	4	ENSEIGNANT	1	1		8	2	2	2	#NULL!	#NULL!	#NULL!	#NULL!	#NULL!	#NULL!	#NULL!		#NULL!	2	#NULL!	#NULL!	#NULL!	#NULL!	#NULL!	#NULL!	#NULL!	#NULL!	#NULL!	#NULL!	#NULL!	#NULL!		1	4	1	2	2	2	2		2	2	1	2
1	1	240	62	2	2	2	MENAGERE	1	5		8	2	1	2	#NULL!	#NULL!	#NULL!	#NULL!	#NULL!	#NULL!	#NULL!		#NULL!	2	#NULL!	#NULL!	#NULL!	#NULL!	#NULL!	#NULL!	#NULL!	#NULL!	#NULL!	#NULL!	#NULL!	#NULL!		2	#NULL!	#NULL!	#NULL!	#NULL!	#NULL!	#NULL!		#NULL!	#NULL!	#NULL!	#NULL!
1	3	155	67	2	1	2	SANS EMPLOI	1	7	MACON	8	2	2	2	#NULL!	#NULL!	#NULL!	#NULL!	#NULL!	#NULL!	#NULL!		#NULL!	2	#NULL!	#NULL!	#NULL!	#NULL!	#NULL!	#NULL!	#NULL!	#NULL!	#NULL!	#NULL!	#NULL!	#NULL!		2	#NULL!	#NULL!	#NULL!	#NULL!	#NULL!	#NULL!		#NULL!	#NULL!	#NULL!	#NULL!
1	1	170	57	2	2	1	MENAGERE	1	5		9	1	2	2	#NULL!	#NULL!	#NULL!	#NULL!	#NULL!	#NULL!	#NULL!		#NULL!	2	#NULL!	#NULL!	#NULL!	#NULL!	#NULL!	#NULL!	#NULL!	#NULL!	#NULL!	#NULL!	#NULL!	#NULL!		1	1	2	2	2	1	2		1	2	2	2
1	2	300	53	2	1	2	TAXIMAN	3	2		7	2	2	1	2	12	2	1	1	2	2		2	2	#NULL!	#NULL!	#NULL!	#NULL!	#NULL!	#NULL!	#NULL!	#NULL!	#NULL!	#NULL!	#NULL!	#NULL!		2	#NULL!	#NULL!	#NULL!	#NULL!	#NULL!	#NULL!		#NULL!	#NULL!	#NULL!	#NULL!
1	1	213	54	2	2	2	MENAGERE	2	5		1	2	2	2	#NULL!	#NULL!	#NULL!	#NULL!	#NULL!	#NULL!	#NULL!		#NULL!	1	1	4	2	2	2	2	2	1	2	2	2	2		2	#NULL!	#NULL!	#NULL!	#NULL!	#NULL!	#NULL!		#NULL!	#NULL!	#NULL!	#NULL!
1	3	227	56	2	1	2	CULTIVATEUR	1	4		2	1	2	2	#NULL!	#NULL!	#NULL!	#NULL!	#NULL!	#NULL!	#NULL!		#NULL!	2	#NULL!	#NULL!	#NULL!	#NULL!	#NULL!	#NULL!	#NULL!	#NULL!	#NULL!	#NULL!	#NULL!	#NULL!		2	#NULL!	#NULL!	#NULL!	#NULL!	#NULL!	#NULL!		#NULL!	#NULL!	#NULL!	#NULL!
1	2	219	53	2	2	2	MENAGERE	1	5		5	1	2	1	2	1	2	2	1	1	2		2	2	#NULL!	#NULL!	#NULL!	#NULL!	#NULL!	#NULL!	#NULL!	#NULL!	#NULL!	#NULL!	#NULL!	#NULL!		2	#NULL!	#NULL!	#NULL!	#NULL!	#NULL!	#NULL!		#NULL!	#NULL!	#NULL!	#NULL!
1	2	197	57	2	2	2	MENAGERE	1	5		2	1	2	1	2	1	2	1	1	2	2		2	1	1	4	2	2	2	2	2	1	1	2	2	2		2	#NULL!	#NULL!	#NULL!	#NULL!	#NULL!	#NULL!		#NULL!	#NULL!	#NULL!	#NULL!
1	2	73	49	1	2	2	COMMERCANTE	1	3		9	1	2	1	2	2	2	2	2	1	2		2	1	1	4	2	2	2	2	2	1	1	2	2	2		2	#NULL!	#NULL!	#NULL!	#NULL!	#NULL!	#NULL!		#NULL!	#NULL!	#NULL!	#NULL!
1	1	284	51	2	2	2	MENAGERE	1	5		6	4	2	2	#NULL!	#NULL!	#NULL!	#NULL!	#NULL!	#NULL!	#NULL!		#NULL!	1	8	3	2	2	2	1	2	2	1	2	2	2		2	#NULL!	#NULL!	#NULL!	#NULL!	#NULL!	#NULL!		#NULL!	#NULL!	#NULL!	#NULL!
1	1	138	38	1	2	2	MENAGERE	1	5		4	3	2	1	2	10	2	1	2	1	2		1	1	10	2	2	1	1	2	2	2	1	2	2	2		2	#NULL!	#NULL!	#NULL!	#NULL!	#NULL!	#NULL!		#NULL!	#NULL!	#NULL!	#NULL!
1	1	72	56	2	2	2	MENAGERE	1	5		8	2	3	2	#NULL!	#NULL!	#NULL!	#NULL!	#NULL!	#NULL!	#NULL!		#NULL!	1	5	2	2	2	2	2	2	1	1	2	2	2		2	#NULL!	#NULL!	#NULL!	#NULL!	#NULL!	#NULL!		#NULL!	#NULL!	#NULL!	#NULL!
1	1	15	54	2	2	2	MENAGERE	1	5		2	1	3	1	2	4	2	2	2	2	2	INDIGENE	2	1	10	3	2	1	2	1	2	1	1	2	2	2		1	1	1	2	1	2	2		1	2	1	2
1	3	57	55	2	2	2	CULTIVATRICE	1	4		8	2	3	2	#NULL!	#NULL!	#NULL!	#NULL!	#NULL!	#NULL!	#NULL!		#NULL!	1	3	4	2	2	2	2	2	1	2	2	2	2		2	#NULL!	#NULL!	#NULL!	#NULL!	#NULL!	#NULL!		#NULL!	#NULL!	#NULL!	#NULL!
1	1	33	40	1	1	3	CHAUFFEUR	3	1		2	1	1	2	#NULL!	#NULL!	#NULL!	#NULL!	#NULL!	#NULL!	#NULL!		#NULL!	1	7	4	2	2	2	2	2	1	2	2	2	2		2	#NULL!	#NULL!	#NULL!	#NULL!	#NULL!	#NULL!		#NULL!	#NULL!	#NULL!	#NULL!
1	3	35	35	1	2	3	COUTURIERE	1	2		2	1	1	2	#NULL!	#NULL!	#NULL!	#NULL!	#NULL!	#NULL!	#NULL!		#NULL!	2	#NULL!	#NULL!	#NULL!	#NULL!	#NULL!	#NULL!	#NULL!	#NULL!	#NULL!	#NULL!	#NULL!	#NULL!		2	#NULL!	#NULL!	#NULL!	#NULL!	#NULL!	#NULL!		#NULL!	#NULL!	#NULL!	#NULL!
1	3	53	33	1	2	3	COMMERCANTE	1	3		2	1	1	2	#NULL!	#NULL!	#NULL!	#NULL!	#NULL!	#NULL!	#NULL!		#NULL!	2	#NULL!	#NULL!	#NULL!	#NULL!	#NULL!	#NULL!	#NULL!	#NULL!	#NULL!	#NULL!	#NULL!	#NULL!		2	#NULL!	#NULL!	#NULL!	#NULL!	#NULL!	#NULL!		#NULL!	#NULL!	#NULL!	#NULL!
1	3	79	45	1	1	3	MACON	3	2		8	2	1	2	#NULL!	#NULL!	#NULL!	#NULL!	#NULL!	#NULL!	#NULL!		#NULL!	2	#NULL!	#NULL!	#NULL!	#NULL!	#NULL!	#NULL!	#NULL!	#NULL!	#NULL!	#NULL!	#NULL!	#NULL!		2	#NULL!	#NULL!	#NULL!	#NULL!	#NULL!	#NULL!		#NULL!	#NULL!	#NULL!	#NULL!
1	1	151	54	2	1	3	SOUDEUR	1	2		1	2	1	1	2	1	2	1	1	2	2		1	2	#NULL!	#NULL!	#NULL!	#NULL!	#NULL!	#NULL!	#NULL!	#NULL!	#NULL!	#NULL!	#NULL!	#NULL!		2	#NULL!	#NULL!	#NULL!	#NULL!	#NULL!	#NULL!		#NULL!	#NULL!	#NULL!	#NULL!
1	2	232	55	2	2	3	INSPECTEUR DE POLICE	1	1		2	1	2	1	2	0	2	2	2	1	1		2	1	0	3	2	2	2	2	2	1	2	2	2	2		2	#NULL!	#NULL!	#NULL!	#NULL!	#NULL!	#NULL!		#NULL!	#NULL!	#NULL!	#NULL!
1	1	173	52	2	1	3	AGENT CONTRACTUEL	1	1		2	1	2	1	2	13	2	1	2	1	2		2	1	4	3	2	2	2	2	2	1	2	1	2	2		1	1	1	2	2	2	2		2	2	2	2
1	3	334	54	2	2	3	MENAGERE	1	7		8	2	2	2	#NULL!	#NULL!	#NULL!	#NULL!	#NULL!	#NULL!	#NULL!		#NULL!	1	1	4	2	2	2	2	2	1	2	2	2	2		2	#NULL!	#NULL!	#NULL!	#NULL!	#NULL!	#NULL!		#NULL!	#NULL!	#NULL!	#NULL!
1	2	277	54	2	1	3	BUSINESMAN	3	2		8	2	2	2	#NULL!	#NULL!	#NULL!	#NULL!	#NULL!	#NULL!	#NULL!		#NULL!	1	14	4	2	2	2	1	2	2	1	2	2	2		2	#NULL!	#NULL!	#NULL!	#NULL!	#NULL!	#NULL!		#NULL!	#NULL!	#NULL!	#NULL!
1	1	133	49	1	1	3	CHAUFFEUR	3	2		8	2	2	2	#NULL!	#NULL!	#NULL!	#NULL!	#NULL!	#NULL!	#NULL!		#NULL!	1	4	2	2	1	2	1	2	2	1	2	2	2		2	#NULL!	#NULL!	#NULL!	#NULL!	#NULL!	#NULL!		#NULL!	#NULL!	#NULL!	#NULL!
1	3	252	38	1	1	3	CHAUFFEUR	3	3		8	2	2	2	#NULL!	#NULL!	#NULL!	#NULL!	#NULL!	#NULL!	#NULL!		#NULL!	2	#NULL!	#NULL!	#NULL!	#NULL!	#NULL!	#NULL!	#NULL!	#NULL!	#NULL!	#NULL!	#NULL!	#NULL!		2	#NULL!	#NULL!	#NULL!	#NULL!	#NULL!	#NULL!		#NULL!	#NULL!	#NULL!	#NULL!
1	2	299	32	1	1	3	AGENT DE SECURITE	3	1		2	1	2	1	2	0	2	1	1	1	2		1	2	#NULL!	#NULL!	#NULL!	#NULL!	#NULL!	#NULL!	#NULL!	#NULL!	#NULL!	#NULL!	#NULL!	#NULL!		2	#NULL!	#NULL!	#NULL!	#NULL!	#NULL!	#NULL!		#NULL!	#NULL!	#NULL!	#NULL!
1	3	11	43	1	1	3	ENTREPRENEUR	1	2		8	2	2	2	#NULL!	#NULL!	#NULL!	#NULL!	#NULL!	#NULL!	#NULL!		#NULL!	1	1	2	2	2	2	1	2	2	2	2	2	2		2	#NULL!	#NULL!	#NULL!	#NULL!	#NULL!	#NULL!		#NULL!	#NULL!	#NULL!	#NULL!
1	1	141	54	2	2	3	CULTIVATRICE	1	4		2	1	3	2	#NULL!	#NULL!	#NULL!	#NULL!	#NULL!	#NULL!	#NULL!		#NULL!	1	15	4	1	2	2	2	2	2	2	2	2	2		1	1	1	2	2	2	2		3	2	2	2
1	1	262	57	2	2	4	ENSEIGNANTE	1	1		8	2	2	1	2	0	2	2	2	1	2		2	1	2	3	2	2	2	2	2	1	1	2	2	2		2	#NULL!	#NULL!	#NULL!	#NULL!	#NULL!	#NULL!		#NULL!	#NULL!	#NULL!	#NULL!
1	3	296	42	1	2	4	GREFFIERE	3	1		3	1	4	2	#NULL!	#NULL!	#NULL!	#NULL!	#NULL!	#NULL!	#NULL!		#NULL!	1	11	2	2	2	2	1	2	2	1	2	2	2		2	#NULL!	#NULL!	#NULL!	#NULL!	#NULL!	#NULL!		#NULL!	#NULL!	#NULL!	#NULL!
1	2	64	58	2	2	2	COMMERCANTE	1	3		8	2	1	1	2	6	2	1	1	2	2		1	1	3	4	2	2	2	2	2	1	2	2	2	2		2	#NULL!	#NULL!	#NULL!	#NULL!	#NULL!	#NULL!		#NULL!	#NULL!	#NULL!	#NULL!
1	1	216	58	2	1	2	COMMERCANT	1	3		2	1	2	2	#NULL!	#NULL!	#NULL!	#NULL!	#NULL!	#NULL!	#NULL!		#NULL!	1	1	4	2	2	2	2	2	2	1	2	2	2		2	#NULL!	#NULL!	#NULL!	#NULL!	#NULL!	#NULL!		#NULL!	#NULL!	#NULL!	#NULL!
1	2	37	58	2	2	2	MENAGERE	1	5		2	2	3	1	2	25	2	1	2	1	2		2	2	#NULL!	#NULL!	#NULL!	#NULL!	#NULL!	#NULL!	#NULL!	#NULL!	#NULL!	#NULL!	#NULL!	#NULL!		2	#NULL!	#NULL!	#NULL!	#NULL!	#NULL!	#NULL!		#NULL!	#NULL!	#NULL!	#NULL!
1	3	90	35	1	1	1	COMMERCANT	1	3		11	4	2	2	#NULL!	#NULL!	#NULL!	#NULL!	#NULL!	#NULL!	#NULL!		#NULL!	2	#NULL!	#NULL!	#NULL!	#NULL!	#NULL!	#NULL!	#NULL!	#NULL!	#NULL!	#NULL!	#NULL!	#NULL!		2	#NULL!	#NULL!	#NULL!	#NULL!	#NULL!	#NULL!		#NULL!	#NULL!	#NULL!	#NULL!
1	2	14	50	1	2	2	COMMERCANTE	2	5		8	2	1	1	2	1	2	1	1	2	2		2	2	#NULL!	#NULL!	#NULL!	#NULL!	#NULL!	#NULL!	#NULL!	#NULL!	#NULL!	#NULL!	#NULL!	#NULL!		2	#NULL!	#NULL!	#NULL!	#NULL!	#NULL!	#NULL!		#NULL!	#NULL!	#NULL!	#NULL!
1	1	263	50	1	2	2	CULTIVATEUR	1	4		9	1	1	2	#NULL!	#NULL!	#NULL!	#NULL!	#NULL!	#NULL!	#NULL!		#NULL!	1	6	4	2	2	2	2	2	1	2	2	2	2		1	1	1	2	2	2	2		1	2	2	2
1	3	55	33	1	2	2	COIFFEUSE	1	3		8	2	1	2	#NULL!	#NULL!	#NULL!	#NULL!	#NULL!	#NULL!	#NULL!		#NULL!	2	#NULL!	#NULL!	#NULL!	#NULL!	#NULL!	#NULL!	#NULL!	#NULL!	#NULL!	#NULL!	#NULL!	#NULL!		2	#NULL!	#NULL!	#NULL!	#NULL!	#NULL!	#NULL!		#NULL!	#NULL!	#NULL!	#NULL!
1	1	102	31	1	2	2	MENAGERE	1	5		8	2	1	2	#NULL!	#NULL!	#NULL!	#NULL!	#NULL!	#NULL!	#NULL!		#NULL!	2	#NULL!	#NULL!	#NULL!	#NULL!	#NULL!	#NULL!	#NULL!	#NULL!	#NULL!	#NULL!	#NULL!	#NULL!		2	#NULL!	#NULL!	#NULL!	#NULL!	#NULL!	#NULL!		#NULL!	#NULL!	#NULL!	#NULL!
1	3	32	57	2	2	2	MENAGERE	1	5		8	2	3	2	#NULL!	#NULL!	#NULL!	#NULL!	#NULL!	#NULL!	#NULL!		#NULL!	1	4	4	2	2	2	1	2	2	1	2	2	2		2	#NULL!	#NULL!	#NULL!	#NULL!	#NULL!	#NULL!		#NULL!	#NULL!	#NULL!	#NULL!
1	2	47	39	1	1	3	COIFFEUR	3	2		9	1	1	1	2	4	2	2	2	1	2		2	2	#NULL!	#NULL!	#NULL!	#NULL!	#NULL!	#NULL!	#NULL!	#NULL!	#NULL!	#NULL!	#NULL!	#NULL!		2	#NULL!	#NULL!	#NULL!	#NULL!	#NULL!	#NULL!		#NULL!	#NULL!	#NULL!	#NULL!
1	3	9	39	1	1	3	DEBROUILLARD	3	5	DEBROUILLARD	8	2	1	2	#NULL!	#NULL!	#NULL!	#NULL!	#NULL!	#NULL!	#NULL!		#NULL!	2	#NULL!	#NULL!	#NULL!	#NULL!	#NULL!	#NULL!	#NULL!	#NULL!	#NULL!	#NULL!	#NULL!	#NULL!		2	#NULL!	#NULL!	#NULL!	#NULL!	#NULL!	#NULL!		#NULL!	#NULL!	#NULL!	#NULL!
1	1	136	44	1	1	3	CULTIVATEUR	1	4		2	1	1	2	#NULL!	#NULL!	#NULL!	#NULL!	#NULL!	#NULL!	#NULL!		#NULL!	1	4	2	2	2	2	2	2	1	2	2	2	2		2	#NULL!	#NULL!	#NULL!	#NULL!	#NULL!	#NULL!		#NULL!	#NULL!	#NULL!	#NULL!
1	3	69	50	1	2	3	MENAGERE	1	5		2	1	1	2	#NULL!	#NULL!	#NULL!	#NULL!	#NULL!	#NULL!	#NULL!		#NULL!	1	5	2	1	2	2	2	2	2	2	2	2	2		2	#NULL!	#NULL!	#NULL!	#NULL!	#NULL!	#NULL!		#NULL!	#NULL!	#NULL!	#NULL!
1	2	74	54	2	1	3	GENDARME	3	1		2	1	2	1	2	1	2	1	1	1	2		2	2	#NULL!	#NULL!	#NULL!	#NULL!	#NULL!	#NULL!	#NULL!	#NULL!	#NULL!	#NULL!	#NULL!	#NULL!		2	#NULL!	#NULL!	#NULL!	#NULL!	#NULL!	#NULL!		#NULL!	#NULL!	#NULL!	#NULL!
1	1	270	54	2	2	3	INFIRMIERE	3	1		2	1	2	2	#NULL!	#NULL!	#NULL!	#NULL!	#NULL!	#NULL!	#NULL!		#NULL!	1	2	4	2	2	2	2	2	1	2	2	2	2		2	#NULL!	#NULL!	#NULL!	#NULL!	#NULL!	#NULL!		#NULL!	#NULL!	#NULL!	#NULL!
1	2	31	51	2	2	3	MENAGERE	3	5		2	1	2	1	2	13	2	1	2	1	2		2	1	12	4	2	2	2	2	2	1	2	2	2	2		2	#NULL!	#NULL!	#NULL!	#NULL!	#NULL!	#NULL!		#NULL!	#NULL!	#NULL!	#NULL!
1	2	233	55	2	1	3	BUSINESSMAN	3	2		7	2	2	1	2	17	2	2	1	1	2		2	2	#NULL!	#NULL!	#NULL!	#NULL!	#NULL!	#NULL!	#NULL!	#NULL!	#NULL!	#NULL!	#NULL!	#NULL!		2	#NULL!	#NULL!	#NULL!	#NULL!	#NULL!	#NULL!		#NULL!	#NULL!	#NULL!	#NULL!
1	2	71	44	1	1	3	MACON	3	3		2	1	2	1	2	9	2	2	2	1	2		2	2	#NULL!	#NULL!	#NULL!	#NULL!	#NULL!	#NULL!	#NULL!	#NULL!	#NULL!	#NULL!	#NULL!	#NULL!		2	#NULL!	#NULL!	#NULL!	#NULL!	#NULL!	#NULL!		#NULL!	#NULL!	#NULL!	#NULL!
1	3	292	53	2	1	3	COMMERCANT	1	3		8	2	2	2	#NULL!	#NULL!	#NULL!	#NULL!	#NULL!	#NULL!	#NULL!		#NULL!	2	#NULL!	#NULL!	#NULL!	#NULL!	#NULL!	#NULL!	#NULL!	#NULL!	#NULL!	#NULL!	#NULL!	#NULL!		2	#NULL!	#NULL!	#NULL!	#NULL!	#NULL!	#NULL!		#NULL!	#NULL!	#NULL!	#NULL!
1	2	48	43	1	1	3	CHAUFFEUR	3	3		2	1	2	1	2	15	2	1	1	1	2		2	1	11	4	2	2	2	2	2	1	2	2	2	2		2	#NULL!	#NULL!	#NULL!	#NULL!	#NULL!	#NULL!		#NULL!	#NULL!	#NULL!	#NULL!
1	3	56	28	1	1	4	ETUDIANT	3	6		2	1	1	2	#NULL!	#NULL!	#NULL!	#NULL!	#NULL!	#NULL!	#NULL!		#NULL!	2	#NULL!	#NULL!	#NULL!	#NULL!	#NULL!	#NULL!	#NULL!	#NULL!	#NULL!	#NULL!	#NULL!	#NULL!		2	#NULL!	#NULL!	#NULL!	#NULL!	#NULL!	#NULL!		#NULL!	#NULL!	#NULL!	#NULL!
1	3	46	57	2	1	4	INGENIEUR	1	7		2	2	2	2	#NULL!	#NULL!	#NULL!	#NULL!	#NULL!	#NULL!	#NULL!		#NULL!	1	2	4	2	2	2	2	2	1	1	2	2	2	PERINDOPRIL+INDAPAMIDE	2	#NULL!	#NULL!	#NULL!	#NULL!	#NULL!	#NULL!		#NULL!	#NULL!	#NULL!	#NULL!
1	2	5	44	1	1	4	CHAUFFEUR	3	2	CHAUFFEUR	8	2	2	1	2	7	2	1	1	1	2		2	2	#NULL!	#NULL!	#NULL!	#NULL!	#NULL!	#NULL!	#NULL!	#NULL!	#NULL!	#NULL!	#NULL!	#NULL!		2	#NULL!	#NULL!	#NULL!	#NULL!	#NULL!	#NULL!		#NULL!	#NULL!	#NULL!	#NULL!
1	1	267	57	2	1	4	SANS EMPLOI	1	7	ENSEIGNANT	8	2	2	1	2	1	2	2	1	2	2		2	1	2	4	2	2	2	2	2	1	2	2	2	2		2	#NULL!	#NULL!	#NULL!	#NULL!	#NULL!	#NULL!		#NULL!	#NULL!	#NULL!	#NULL!
1	1	269	58	2	1	4	SANS EMPLOI	1	7	INGENIEUR	9	1	2	2	#NULL!	#NULL!	#NULL!	#NULL!	#NULL!	#NULL!	#NULL!		#NULL!	1	1	4	2	2	2	1	2	1	1	2	2	2		2	#NULL!	#NULL!	#NULL!	#NULL!	#NULL!	#NULL!		#NULL!	#NULL!	#NULL!	#NULL!
1	3	24	75	2	2	1	MENAGERE	1	7	CULTIVATRICE	8	2	3	2	#NULL!	#NULL!	#NULL!	#NULL!	#NULL!	#NULL!	#NULL!		#NULL!	1	25	4	2	1	2	1	2	2	1	2	2	2		2	#NULL!	#NULL!	#NULL!	#NULL!	#NULL!	#NULL!		#NULL!	#NULL!	#NULL!	#NULL!
1	3	309	77	2	2	1	MENAGERE	1	5		2	1	3	2	#NULL!	#NULL!	#NULL!	#NULL!	#NULL!	#NULL!	#NULL!		#NULL!	1	18	4	2	2	2	2	2	1	2	2	2	2		2	#NULL!	#NULL!	#NULL!	#NULL!	#NULL!	#NULL!		#NULL!	#NULL!	#NULL!	#NULL!
1	2	298	72	2	2	1	MENAGERE	1	5		3	1	3	1	2	13	2	2	1	1	2		2	1	13	4	2	2	2	2	2	1	2	2	2	2		2	#NULL!	#NULL!	#NULL!	#NULL!	#NULL!	#NULL!		#NULL!	#NULL!	#NULL!	#NULL!
1	1	265	59	2	1	2	COMMERCANT	1	3		2	1	1	2	#NULL!	#NULL!	#NULL!	#NULL!	#NULL!	#NULL!	#NULL!		#NULL!	1	2	4	2	2	2	2	2	1	2	2	2	2		2	#NULL!	#NULL!	#NULL!	#NULL!	#NULL!	#NULL!		#NULL!	#NULL!	#NULL!	#NULL!
1	1	274	61	2	2	2	MENAGERE	1	5		9	1	1	2	#NULL!	#NULL!	#NULL!	#NULL!	#NULL!	#NULL!	#NULL!		#NULL!	1	4	4	2	2	2	2	2	1	1	2	2	2		2	#NULL!	#NULL!	#NULL!	#NULL!	#NULL!	#NULL!		#NULL!	#NULL!	#NULL!	#NULL!
1	2	297	60	2	2	2	MENAGERE	1	7	INSTITUTRICE	5	1	2	1	9	2	2	1	2	1	2		2	1	9	3	2	2	2	2	2	2	1	2	2	2		2	#NULL!	#NULL!	#NULL!	#NULL!	#NULL!	#NULL!		#NULL!	#NULL!	#NULL!	#NULL!
1	3	310	70	2	1	2	SANS EMPLOI	1	7	ENSEIGNANT	2	1	2	1	2	20	2	2	1	2	2		2	1	8	4	2	2	2	2	2	2	1	2	2	2		2	#NULL!	#NULL!	#NULL!	#NULL!	#NULL!	#NULL!		#NULL!	#NULL!	#NULL!	#NULL!
1	1	359	59	2	1	2	SECRETAIRE	1	5		2	1	2	2	#NULL!	#NULL!	#NULL!	#NULL!	#NULL!	#NULL!	#NULL!		#NULL!	1	1	3	2	2	2	2	2	1	2	2	2	2		2	#NULL!	#NULL!	#NULL!	#NULL!	#NULL!	#NULL!		#NULL!	#NULL!	#NULL!	#NULL!
1	1	291	71	2	1	2	SANS EMPLOI	1	7	MACON	8	2	2	2	#NULL!	#NULL!	#NULL!	#NULL!	#NULL!	#NULL!	#NULL!		#NULL!	2	#NULL!	#NULL!	#NULL!	#NULL!	#NULL!	#NULL!	#NULL!	#NULL!	#NULL!	#NULL!	#NULL!	#NULL!		1	1	2	1	2	2	2		2	2	2	2
1	2	51	69	2	2	2	MENAGERE	1	5		10	2	2	1	2	2	2	2	2	1	2		2	2	#NULL!	#NULL!	#NULL!	#NULL!	#NULL!	#NULL!	#NULL!	#NULL!	#NULL!	#NULL!	#NULL!	#NULL!		2	#NULL!	#NULL!	#NULL!	#NULL!	#NULL!	#NULL!		#NULL!	#NULL!	#NULL!	#NULL!
1	2	61	60	2	1	2	AGRICULTEUR	2	4		2	1	2	1	2	10	2	2	2	1	2		2	2	#NULL!	#NULL!	#NULL!	#NULL!	#NULL!	#NULL!	#NULL!	#NULL!	#NULL!	#NULL!	#NULL!	#NULL!		2	#NULL!	#NULL!	#NULL!	#NULL!	#NULL!	#NULL!		#NULL!	#NULL!	#NULL!	#NULL!
1	1	264	65	2	2	2	MENAGERE	1	5		8	2	2	2	#NULL!	#NULL!	#NULL!	#NULL!	#NULL!	#NULL!	#NULL!		#NULL!	1	6	4	2	2	2	2	2	2	1	2	2	2		2	#NULL!	#NULL!	#NULL!	#NULL!	#NULL!	#NULL!		#NULL!	#NULL!	#NULL!	#NULL!
1	3	8	62	2	1	2	CULTIVATEUR	1	4	CUITIVATEUR	2	1	2	1	2	5	2	2	1	2	2		3	1	5	4	2	2	2	2	2	1	1	2	2	2	PERINDOPRIL + INDAPAMIDE	2	#NULL!	#NULL!	#NULL!	#NULL!	#NULL!	#NULL!		#NULL!	#NULL!	#NULL!	#NULL!
1	2	30	67	2	1	2	OUVRIER	3	7		2	1	2	1	2	8	2	1	1	1	2		2	1	10	4	2	1	2	2	2	2	1	2	2	2		2	#NULL!	#NULL!	#NULL!	#NULL!	#NULL!	#NULL!		#NULL!	#NULL!	#NULL!	#NULL!
1	1	273	65	2	2	2	MENAGERE	1	5		8	2	3	2	#NULL!	#NULL!	#NULL!	#NULL!	#NULL!	#NULL!	#NULL!		#NULL!	1	22	4	2	2	2	1	2	2	2	2	2	2		2	#NULL!	#NULL!	#NULL!	#NULL!	#NULL!	#NULL!		#NULL!	#NULL!	#NULL!	#NULL!
1	1	281	59	2	2	2	MENAGERE	1	5		8	2	3	1	2	10	2	2	1	2	2		1	1	10	2	2	2	2	1	2	2	2	2	2	2		1	1	2	2	1	2	2		1	2	2	2
1	1	157	84	2	2	2	MENAGERE	1	5		8	2	3	2	#NULL!	#NULL!	#NULL!	#NULL!	#NULL!	#NULL!	#NULL!		#NULL!	1	35	4	2	2	2	2	2	2	1	1	2	2		2	#NULL!	#NULL!	#NULL!	#NULL!	#NULL!	#NULL!		#NULL!	#NULL!	#NULL!	#NULL!
1	1	316	69	2	1	2	HERBORISTE	1	1		2	1	3	1	2	25	2	2	1	2	2		2	1	8	4	2	2	2	2	2	1	1	2	2	2		1	2	1	2	2	2	2		2	2	2	2
1	1	165	65	2	2	2	CULTIVATRICE	1	4		2	1	3	2	#NULL!	#NULL!	#NULL!	#NULL!	#NULL!	#NULL!	#NULL!		#NULL!	2	#NULL!	#NULL!	#NULL!	#NULL!	#NULL!	#NULL!	#NULL!	#NULL!	#NULL!	#NULL!	#NULL!	#NULL!		1	2	2	1	2	2	2		2	2	2	2
1	1	279	76	2	2	2	PLANTEUR	1	4		2	1	3	2	#NULL!	#NULL!	#NULL!	#NULL!	#NULL!	#NULL!	#NULL!		#NULL!	1	15	3	2	2	2	2	2	1	1	2	2	2		1	2	2	1	2	2	2	TDR, TDC	2	2	1	2
1	2	59	60	2	2	2	MENAGERE	1	5		8	2	3	1	2	14	2	2	2	1	2		2	1	12	4	2	2	2	2	1	1	2	2	2	2		2	#NULL!	#NULL!	#NULL!	#NULL!	#NULL!	#NULL!		#NULL!	#NULL!	#NULL!	#NULL!
1	1	107	80	2	2	2	CULTIVATRICE	1	4		2	1	3	2	#NULL!	#NULL!	#NULL!	#NULL!	#NULL!	#NULL!	#NULL!		#NULL!	1	25	4	2	2	2	2	2	1	1	2	2	2		1	5	1	2	2	2	2		2	2	2	2
1	1	330	87	2	2	2	MENAGERE	1	5		8	2	3	2	#NULL!	#NULL!	#NULL!	#NULL!	#NULL!	#NULL!	#NULL!		#NULL!	1	0	4	2	2	2	2	2	2	1	2	2	2		1	1	2	2	2	2	2		1	2	2	2
1	3	52	65	2	2	2	OUVRIERE	3	7	MENAGERE	8	2	3	2	#NULL!	#NULL!	#NULL!	#NULL!	#NULL!	#NULL!	#NULL!		#NULL!	1	3	4	2	2	2	2	2	1	2	2	2	2		2	#NULL!	#NULL!	#NULL!	#NULL!	#NULL!	#NULL!		#NULL!	#NULL!	#NULL!	#NULL!
1	1	344	83	2	1	3	SANS EMPLOI	1	7	HAUT CADRE	8	2	2	2	#NULL!	#NULL!	#NULL!	#NULL!	#NULL!	#NULL!	#NULL!		#NULL!	1	2	4	2	2	2	1	2	1	1	2	2	2		1	1	2	2	1	2	2		1	2	1	2
1	1	120	62	2	2	3	COMMERCANTE	1	3		2	1	2	2	#NULL!	#NULL!	#NULL!	#NULL!	#NULL!	#NULL!	#NULL!		#NULL!	1	1	4	2	2	2	2	2	1	2	2	2	2		2	#NULL!	#NULL!	#NULL!	#NULL!	#NULL!	#NULL!		#NULL!	#NULL!	#NULL!	#NULL!
1	2	38	60	2	2	3	GENDARME	3	7		2	1	2	1	2	17	2	2	2	1	2		2	2	#NULL!	#NULL!	#NULL!	#NULL!	#NULL!	#NULL!	#NULL!	#NULL!	#NULL!	#NULL!	#NULL!	#NULL!		2	#NULL!	#NULL!	#NULL!	#NULL!	#NULL!	#NULL!		#NULL!	#NULL!	#NULL!	#NULL!
1	3	221	60	2	1	3	AGENT AGROPASTORAL	1	4		8	2	2	1	2	1	2	1	1	1	2		1	2	#NULL!	#NULL!	#NULL!	#NULL!	#NULL!	#NULL!	#NULL!	#NULL!	#NULL!	#NULL!	#NULL!	#NULL!		2	#NULL!	#NULL!	#NULL!	#NULL!	#NULL!	#NULL!		#NULL!	#NULL!	#NULL!	#NULL!
1	1	140	72	2	1	3	IMPRIMEUR	3	1		2	1	2	2	#NULL!	#NULL!	#NULL!	#NULL!	#NULL!	#NULL!	#NULL!		#NULL!	1	1	4	1	2	2	2	2	2	2	2	2	2		1	1	1	1	2	2	2		3	2	1	2
1	1	137	63	2	2	3	GEOMETRE	3	7		2	1	3	1	2	1	1	2	2	2	2		1	1	1	4	2	2	2	2	2	2	1	2	2	2		2	#NULL!	#NULL!	#NULL!	#NULL!	#NULL!	#NULL!		#NULL!	#NULL!	#NULL!	#NULL!
1	1	186	61	2	2	3	MENAGERE	1	2		2	1	3	2	#NULL!	#NULL!	#NULL!	#NULL!	#NULL!	#NULL!	#NULL!		#NULL!	1	10	4	2	2	2	1	2	2	1	2	2	2		1	1	2	2	2	1	2		2	2	2	2
1	3	36	74	2	2	3	MENAGERE	3	5		2	2	3	2	#NULL!	#NULL!	#NULL!	#NULL!	#NULL!	#NULL!	#NULL!		#NULL!	2	#NULL!	#NULL!	#NULL!	#NULL!	#NULL!	#NULL!	#NULL!	#NULL!	#NULL!	#NULL!	#NULL!	#NULL!		2	#NULL!	#NULL!	#NULL!	#NULL!	#NULL!	#NULL!		#NULL!	#NULL!	#NULL!	#NULL!
1	1	156	67	2	1	4	INGENIEUR	1	7		2	1	2	2	#NULL!	#NULL!	#NULL!	#NULL!	#NULL!	#NULL!	#NULL!		#NULL!	1	16	2	2	2	2	2	2	1	2	2	2	2		1	1	1	2	2	2	2		2	1	2	2
1	3	10	64	2	1	4	PHOTOGRAPHE	3	7		8	2	2	2	#NULL!	#NULL!	#NULL!	#NULL!	#NULL!	#NULL!	#NULL!		#NULL!	1	1	4	2	2	2	2	2	2	1	2	2	2		2	#NULL!	#NULL!	#NULL!	#NULL!	#NULL!	#NULL!		#NULL!	#NULL!	#NULL!	#NULL!
1	2	83	67	2	1	4	RETRAITE	1	7	PROVISEUR	9	1	2	1	2	1	2	2	1	2	2		2	1	1	4	2	2	2	2	2	1	2	2	2	2		2	#NULL!	#NULL!	#NULL!	#NULL!	#NULL!	#NULL!		#NULL!	#NULL!	#NULL!	#NULL!
1	1	288	63	2	1	4	COMPTABLE	1	7		4	1	2	1	2	9	2	1	2	1	2		1	2	#NULL!	#NULL!	#NULL!	#NULL!	#NULL!	#NULL!	#NULL!	#NULL!	#NULL!	#NULL!	#NULL!	#NULL!		1	1	2	1	1	2	2		1	2	2	2
1	1	266	69	2	1	1	CULTIVATEUR	1	4		5	1	2	2	#NULL!	#NULL!	#NULL!	#NULL!	#NULL!	#NULL!	#NULL!		#NULL!	1	8	4	2	2	2	2	2	1	1	2	2	2		2	#NULL!	#NULL!	#NULL!	#NULL!	#NULL!	#NULL!		#NULL!	#NULL!	#NULL!	#NULL!
1	1	280	82	2	2	1	MENAGERE	1	5		8	2	2	1	2	12	2	1	2	1	2		2	1	3	3	1	2	2	2	2	2	2	2	2	2		1	1	1	2	2	2	2		2	2	2	2
1	2	68	65	2	2	1	CULTIVATRICE	1	7	MENAGERE	2	1	3	1	2	10	2	1	2	1	2		2	1	5	4	2	2	2	2	2	1	2	2	2	2		2	#NULL!	#NULL!	#NULL!	#NULL!	#NULL!	#NULL!		#NULL!	#NULL!	#NULL!	#NULL!
1	3	65	86	2	2	1	MENAGERE	1	5		2	2	3	2	#NULL!	#NULL!	#NULL!	#NULL!	#NULL!	#NULL!	#NULL!		#NULL!	1	1	3	1	2	2	2	2	2	2	2	2	2		2	#NULL!	#NULL!	#NULL!	#NULL!	#NULL!	#NULL!		#NULL!	#NULL!	#NULL!	#NULL!
1	3	190	59	2	1	2	SANS EMPLOI	1	5		4	3	2	1	2	9	2	2	1	2	2		1	2	#NULL!	#NULL!	#NULL!	#NULL!	#NULL!	#NULL!	#NULL!	#NULL!	#NULL!	#NULL!	#NULL!	#NULL!		2	#NULL!	#NULL!	#NULL!	#NULL!	#NULL!	#NULL!		#NULL!	#NULL!	#NULL!	#NULL!
1	2	66	71	2	1	2	POLICIER	3	7		2	1	2	1	2	10	2	2	2	1	2		2	1	5	4	2	2	2	2	2	1	2	2	2	2		2	#NULL!	#NULL!	#NULL!	#NULL!	#NULL!	#NULL!		#NULL!	#NULL!	#NULL!	#NULL!
1	1	110	66	2	2	2	MENAGERE	1	5		8	2	2	1	2	5	2	2	1	2	2		1	1	4	2	2	2	2	1	2	1	1	1	2	2		1	1	1	2	2	2	2		3	2	2	2
1	1	112	67	2	2	2	CULTIVATRICE	1	4		9	1	2	2	#NULL!	#NULL!	#NULL!	#NULL!	#NULL!	#NULL!	#NULL!		#NULL!	1	1	4	2	2	2	2	2	1	2	2	2	2		2	#NULL!	#NULL!	#NULL!	#NULL!	#NULL!	#NULL!		#NULL!	#NULL!	#NULL!	#NULL!
1	2	149	65	2	2	2	CULTIVATRICE	1	4		8	2	3	1	2	5	2	1	2	1	2		2	1	5	2	2	2	2	1	2	2	1	2	2	2	RAMIPRIL+HCT	2	#NULL!	#NULL!	#NULL!	#NULL!	#NULL!	#NULL!		#NULL!	#NULL!	#NULL!	#NULL!
1	2	162	68	2	1	3	CHEF TRADITIONNEL	3	7	ENSEIGNANT	2	1	2	1	2	2	2	2	2	1	2		2	2	#NULL!	#NULL!	#NULL!	#NULL!	#NULL!	#NULL!	#NULL!	#NULL!	#NULL!	#NULL!	#NULL!	#NULL!		2	#NULL!	#NULL!	#NULL!	#NULL!	#NULL!	#NULL!		#NULL!	#NULL!	#NULL!	#NULL!
1	2	54	60	2	2	3	SECRETAIRE	1	7	MENAGERE	2	1	3	1	2	1	2	2	2	1	2		2	2	#NULL!	#NULL!	#NULL!	#NULL!	#NULL!	#NULL!	#NULL!	#NULL!	#NULL!	#NULL!	#NULL!	#NULL!		2	#NULL!	#NULL!	#NULL!	#NULL!	#NULL!	#NULL!		#NULL!	#NULL!	#NULL!	#NULL!
1	2	21	59	2	2	3	AIDE SOIGNANTE	3	7	MENAGERE	8	2	3	1	2	1	2	2	2	1	2		2	2	#NULL!	#NULL!	#NULL!	#NULL!	#NULL!	#NULL!	#NULL!	#NULL!	#NULL!	#NULL!	#NULL!	#NULL!		2	#NULL!	#NULL!	#NULL!	#NULL!	#NULL!	#NULL!		#NULL!	#NULL!	#NULL!	#NULL!
[truncated: 393 more columns]
